# Supplementary material for: First Report on the Synergistic Interaction between Essential Oils against the Pinewood Nematode Bursaphelenchus xylophilus
Source: Plants (Basel). 2023 Jun 25;12(13):2438. doi: 10.3390/plants12132438 (PMC10347196; doi:10.3390/plants12132438)
Supplement: Supplementary file 1 [file plants-12-02438-s001.zip]

Archive with 1 entries (1 files):
- plants-2453906-supplementary.pdf
